# Supplementary material for: Investigation of Cas9 antibodies in the human eye
Source: Nat Commun. 2022 Feb 25;13:1053. doi: 10.1038/s41467-022-28674-1 (PMC8881612; doi:10.1038/s41467-022-28674-1)
Supplement: Supplementary file 4 — Source data [file 41467_2022_28674_MOESM4_ESM.xlsx]

## Sheet: Figure 1b
Figure 1b Source Data:
IMMUNIGLOBULIN ISOTYPING: raw mean fluorescence intensities (MFI; 2 replicates each)
Sample ID	Type	IgM MFI	IgG1 MFI	IgG2 MFI	IgG3 MFI	IgG4 MFI	IgA MFI
1	Standard	13642	4740	6480.5	10782.5	16126	19450
2	Standard	11595	3294.5	4837.5	7792	14065	14618
3	Standard	8049	1618	2695.5	3957	9997	8761
4	Standard	4107.5	596	1130	1667	5533	3729
5	Standard	1650	220	490.5	599	2356	1435
6	Standard	567	81	229	219.5	867.5	506
7	Standard	227	50	147	93	343	226
B	Blank	20.5	24.5	110	27	70	70
Case #14	Patient sample	38	230.5	531	4619	7008.5	5158.5
Case #15	Patient sample	410	2332	2525	14132	5533	17518
Case #16	Patient sample	30	173	139	706	7985	434
Case #17	Patient sample	31.5	190	198	2630	262	768
Case #18	Patient sample	1451.5	1451.5	1206.5	9193	13621	13055
Case #19	Patient sample	2457	1960	2027.5	4661	16829	17174
Case #20	Patient sample	238.5	1203	336	9897	9892.5	9199
Case #21	Patient sample	43	186	194.5	3064	2804	723
Case #14	Patient sample	34	247	511	4670	7049	5025
Case #15	Patient sample	391	2321	2587	14030	5537.5	17748
Case #16	Patient sample	29	185	139	707	7711	426
Case #17	Patient sample	33	179.5	200	2585	280.5	742
Case #18	Patient sample	1496	1476	1213.5	9439	14006.5	13197
Case #19	Patient sample	2550	2031	2125	4717	17013	17679
Case #20	Patient sample	248	1212	344	9830.5	10145	9177
Case #21	Patient sample	41	180	190	2958.5	2731	688.5
Case #22	Patient sample	211.5	746.5	445.5	10271	16599	4586.5
Case #23	Patient sample	10481	3607.5	3094.5	11876.5	18484	20622
Case #24	Patient sample	26	138	142.5	2617	1803.5	1251
Case #12	Patient sample	797	2320.5	1727.5	11903	17495	18116
Case #25	Patient sample	297	855.5	1033	10587.5	14235	10347
Case #26	Patient sample	418.5	2422.5	1075	11083	10238.5	16277
Case #27	Patient sample	36	726	375	4106	16081	5013.5
Case #22	Patient sample	236	751.5	443.5	10270	16208	4511.5
Case #23	Patient sample	10767	3798	3162	12086.5	18714	20323
Case #24	Patient sample	26	130	146	2638	1738	1292
Case #12	Patient sample	862	2290	1750.5	11890	17472	18242.5
Case #25	Patient sample	277	859.5	1064.5	10682	14118	10441.5
Case #26	Patient sample	415	2398	1109.5	11382.5	10383	16852
Case #27	Patient sample	35	776	385	4151.5	16461	5042
Case #28	Patient sample	31.5	202.5	334	5510	8745.5	1642
Case #30	Patient sample	52	443.5	423.5	5582	17322.5	10703
Case #31	Patient sample	27	228.5	189	1510	12061	2799
Case #32	Patient sample	53	269	329.5	3607	3375.5	6839.5
Case #33	Patient sample	52	267	364	1666.5	7385	2271.5
Case #34	Patient sample	24	141.5	210	1621	880	1251
Case #35	Patient sample	1219	423.5	548.5	4575	2204	6930
Case #28	Patient sample	31	205	323.5	5367	8500	1580
Case #30	Patient sample	51	446	423	5413	17679	10538
Case #31	Patient sample	37	247	189	1506	11843	2798
Case #32	Patient sample	43	273	325.5	3637.5	3555.5	7138.5
Case #33	Patient sample	57	273	355.5	1609	7037	2156
Case #34	Patient sample	28	137.5	213.5	1627	847	1282
Case #35	Patient sample	1323	466	574.5	4736	2308	7157.5
Case #36	Patient sample	828	456	460.5	9179.5	9849	9948.5
Case #37	Patient sample	72.5	1823.5	1191	12764	19300.5	15325
Case #39	Patient sample	109	449.5	498.5	10187.5	16012	3332.5
Case #13	Patient sample	206	243.5	358	3167	13543	4415
Case #36	Patient sample	800	459.5	488	9283.5	10085	10269
Case #37	Patient sample	77	1853.5	1204	12794	19197	15044
Case #39	Patient sample	109	436	514	10366	15887.5	3322
Case #13	Patient sample	222	256	374.5	3297	13584	4592.5
IMMUNIGLOBULIN ISOTYPING: predicted antibody concentrations (mean averages of technical replicates)
	IgM	IgG1	IgG2	IgG3	IgG4	IgA
Sample ID	ng/mL	ng/mL	ng/mL	ng/mL	ng/mL	ng/mL
Case #14	<3.43	5674.11	16521.1	816.52	649.05	3164.54
Case #15	279.99	73810.6	125389	>26959.44	443.92	37013.8
Case #16	<3.43	4185.87	1371.94	88.39	790.78	201.38
Case #17	<3.43	4331.17	3650.18	379.65	11.81	381.82
Case #18	1107.35	39051.1	47285.4	3334.77	3837.25	14928.4
Case #19	1979.22	58811.3	94065.5	828.19	23620	35323.1
Case #20	151.39	30989.1	9169.85	4038.16	1324.9	7402.02
Case #21	<3.43	4287.18	3391.27	453.61	179.48	354.71
Case #22	134.46	18273.3	13379	4716.1	14383.3	2748.37
Case #23	23985	179748	169992	11615.4	>127201.25	86339.6
Case #24	<3.43	3025.89	1568.82	383.18	107.73	666.42
Case #12	609.39	72772.5	74547.8	10864.1	62665.8	42333.4
Case #25	188.24	21118.1	39656.1	5487.72	4359.65	9196.72
Case #26	292.83	78028.1	41686.8	7322.56	1422.03	29131.7
Case #27	<3.43	18327.1	10769.7	689	12913.1	3113.95
Case #28	<3.43	4807.74	8722.52	1043.34	949.96	856.58
Case #30	<3.43	10679.2	12515.3	1061.98	85168.4	9574.1
Case #31	<3.43	5649.43	3266.77	201.43	2168.9	1559.33
Case #32	<3.43	6464.34	8672.77	576.09	235.87	4849.06
Case #33	<3.43	6439.92	9958.01	220.94	678.94	1204.91
Case #34	<3.43	3170.66	4140.81	218.85	49.03	663.64
Case #35	948.11	10679.7	18205.3	819.56	141.52	4903.2
Case #36	597.61	10995.5	14595.5	3238.33	1308.33	8743.64
Case #37	<3.43	52476.6	46683.6	26353.3	>127201.25	21924.7
Case #39	22.36	10630.6	15911.2	4732.48	10170	1896.6
Case #13	125.94	5944.43	10218.4	496.33	3511.75	2715.08
Manufacturer human serum guideline ranges*:
*available from manufacturer (Millipore Sigma) on request
IgM	IgG1	IgG2	IgG3	IgG4	IgA
mg/dL	mg/dL	mg/dL	mg/dL	mg/dL	mg/dL
126.4 - 225.6	403.2 - 603.2	190.4 - 694.4	35.2 - 153.6	6.9 - 48	81.6 - 529.6

## Sheet: Figure 1c,d,e
Figure 1c,d,e Source Data:
COHORT 1: RAW ELISA A450 VALUES (n=3 ELISA replicates)
SERUM (paired)
Sample ID	Case #1	Case #2	Case #3	Case #4	Case #5	Case #6	Case #7	Case #8	Case #9	Case #10	Case #11	Case #12	Case #13
n = 1
SpCas9	0.2944	1.6648	0.1665	0.4529	0.7927	0.5554	0.4616	0.8102	1.0396	0.673	0.3356	0.2465	0.8303
SaCas9	0.2283	0.7894	1.0844	0.2638	0.8916	0.5088	0.4054	0.4648	0.7639	0.9757	0.3803	0.2802	1.0349
Tetanus	3.3777	3.1167	3.3627	3.3098	3.3031	3.3587	3.335	3.2617	3.3225	2.0394	3.2495	3.2804	3.043
Albumin	0.0685	0.0633	0.126	0.0876	0.1423	0.1028	0.0732	0.1124	0.0805	0.0972	0.0759	0.0754	0.0722
HBB	0.0901	0.0868	0.1622	0.1758	0.2245	0.1338	0.1663	0.1335	0.1948	0.1608	0.1093	0.1321	0.1265
n = 2
SpCas9	0.3254	0.6845	0.661	0.1653	0.6245	0.3924	0.3884	0.2321	0.5032	0.3982	0.3054	0.2347	0.8685
SaCas9	0.2125	0.7655	0.0769	0.3701	0.7438	0.3666	0.1051	0.2876	0.7866	0.1343	0.2765	0.2407	0.931
Tetanus	3.2444	2.1712	3.1246	2.9335	2.8841	3.0744	3.1391	3.0395	3.0899	2.149	3.1756	3.2093	2.9086
Albumin	0.0603	0.0469	0.0605	0.0624	0.0759	0.0558	0.0547	0.0632	0.0605	0.0609	0.0544	0.0579	0.065
HBB	0.1029	0.0861	0.1157	0.0979	0.0959	0.0858	0.1123	0.0883	0.1012	0.1313	0.0722	0.0772	0.1046
n = 3
SpCas9	0.5359	1.0285	1.2199	0.2899	0.9979	0.5196	0.4432	0.5506	1.2707	1.1887	0.3246	0.3267	0.6833
SaCas9	0.2139	0.639	0.1132	0.2167	0.5716	0.469	0.4197	0.6572	0.9904	0.6545	0.3586	0.2861	0.5678
Tetanus	3.5033	3.3023	3.4507	3.4207	3.4388	3.4177	3.4578	3.4339	3.4986	2.5549	3.4718	3.4796	3.3871
Albumin	0.086	0.0744	0.0789	0.1323	0.1311	0.0785	0.0819	0.0738	0.0823	0.1509	0.0677	0.0813	0.0734
HBB	0.1175	0.2077	0.1053	0.1424	0.219	0.092	0.1312	0.094	0.1157	0.1586	0.1138	0.1236	0.1056
VITREOUS (paired)
Sample ID	Case #1	Case #2	Case #3	Case #4	Case #5	Case #6	Case #7	Case #8	Case #9	Case #10	Case #11	Case #12	Case #13
n = 1
SpCas9	0.0504	0.1084	0.0489	0.0515	0.0544	0.053	0.0718	0.1297	0.0585	0.064	0.0621	0.1229	0.0591
SaCas9	0.0641	0.0845	0.0436	0.0603	0.0536	0.0582	0.0693	0.1149	0.0769	0.0671	0.072	0.06	0.0581
Tetanus	2.4474	0.8853	0.1369	1.0871	0.2807	0.3037	1.2119	2.0511	0.134	0.1388	1.6278	2.9559	0.1558
Albumin	0.0495	0.0527	0.0502	0.0528	0.0522	0.051	0.0488	0.0541	0.049	0.0532	0.0646	0.0601	0.0511
HBB	0.0783	0.0734	0.0697	0.0668	0.0663	0.0647	0.0659	0.0687	0.0618	0.0734	0.0906	0.0669	0.0689
n = 2
SpCas9	0.0705	0.0696	0.0418	0.0536	0.0517	0.0576	0.0588	0.1246	0.0693	0.0866	0.0557	0.0527	0.0559
SaCas9	0.0504	0.0835	0.0426	0.0509	0.0523	0.0489	0.0532	0.1083	0.0476	0.0601	0.0513	0.0645	0.0463
Tetanus	2.2076	0.566	0.1387	0.9223	0.2903	0.2368	1.0051	1.8922	0.1121	0.1176	1.632	2.9291	0.1353
Albumin	0.0468	0.052	0.0449	0.0461	0.0444	0.0491	0.0436	0.0502	0.0434	0.0505	0.0471	0.0586	0.0466
HBB	0.0761	0.0735	0.0676	0.0585	0.06	0.0623	0.0633	0.0627	0.0611	0.0608	0.0628	0.065	0.0598
n = 3
SpCas9	0.0848	0.0888	0.0414	0.0625	0.0874	0.0622	0.0822	0.135	0.0889	0.0991	0.0646	0.0783	0.0735
SaCas9	0.0607	0.098	0.0856	0.0606	0.0576	0.0595	0.0578	0.1233	0.0562	0.0625	0.0622	0.0556	0.0588
Tetanus	3.166	0.659	0.1117	1.3336	0.5093	0.3294	1.2263	2.6308	0.134	0.1626	3.4296	0.1939	2.2517
Albumin	0.0584	0.0698	0.0623	0.0662	0.1004	0.0523	0.0427	0.0584	0.0538	0.0665	0.053	0.05	0.0602
HBB	0.0812	0.0906	0.0686	0.074	0.0948	0.0868	0.0761	0.0855	0.0647	0.0765	0.0691	0.0813	0.0922

## Sheet: Figure 1f
Figure 1f Source Data:
COHORT 2: RAW ELISA A450 VALUES (n=3 ELISA replicates)
VITREOUS ONLY
Sample ID	Case #14	Case #15	Case #16	Case #17	Case #18	Case #19	Case #20	Case #21	Case #22	Case #23	Case #24	Case #25	Case #26	Case #27	Case #28	Case #29	Case #30	Case #31	Case #32	Case #33	Case #34	Case #35	Case #36	Case #37	Case #38	Case #39	Case #40	Case #41	Case #42	Case #43	Case #44	Case #45	Case #46	Case #47	Case #48	Case #49
n = 1
SpCas9	0.0575	0.0938	0.0517	0.0763	0.0793	0.0821	0.0579	0.0547	0.0604	0.0597	0.0558	0.1071	0.076	0.0573	0.056	0.058	0.1122	0.0605	0.0535	0.103	0.1389	0.0862	0.054	0.0803	0.0606	0.0621	0.0664	0.0567	0.052	0.0499	0.0506	0.1284	0.0812	0.051	0.0522	0.053
SaCas9	0.0531	0.0829	0.0494	0.0554	0.0586	0.0719	0.0541	0.0556	0.055	0.0866	0.0557	0.0599	0.0785	0.0771	0.0577	0.0878	0.073	0.0628	0.0547	0.0598	0.0629	0.0596	0.0559	0.0631	0.0579	0.0713	0.0518	0.0499	0.0521	0.0688	0.0507	0.0577	0.0539	0.0512	0.0523	0.0557
Tetanus	0.2322	3.013	0.1559	0.1863	1.1486	1.4347	0.5122	0.5365	0.6536	1.2319	0.3353	0.7658	1.7556	0.4351	0.1753	0.1401	0.3531	0.1929	0.2785	0.0715	0.1448	0.2473	0.2098	0.2794	0.33	0.3178	0.7085	0.3876	0.0774	1.1257	0.1361	0.2753	0.5436	0.0735	0.3646	0.5625
Albumin	0.0523	0.0534	0.0533	0.064	0.0562	0.0705	0.0511	0.0518	0.0674	0.0526	0.055	0.1001	0.0632	0.0463	0.1226	0.0614	0.1285	0.0737	0.0915	0.0714	0.0726	0.0557	0.0563	0.0643	0.0773	0.0557	0.0528	0.0499	0.0504	0.0422	0.0532	0.0755	0.0498	0.051	0.048	0.0465
HBB	0.0658	0.0848	0.0647	0.0623	0.0684	0.0579	0.0683	0.0646	0.0972	0.0654	0.059	0.0814	0.0931	0.081	0.1231	0.0943	0.0768	0.0671	0.0718	0.0701	0.0652	0.071	0.0696	0.1307	0.0714	0.0683	0.0697	0.0613	0.0629	0.0612	0.0618	0.0655	0.0771	0.0675	0.0675	0.0681
n = 2
SpCas9	0.0444	0.0779	0.0524	0.0477	0.0785	0.0837	0.0535	0.0561	0.0575	0.0545	0.0462	0.0562	0.0752	0.0508	0.0578	0.0562	0.0638	0.0719	0.0598	0.0523	0.0522	0.0823	0.0469	0.0635	0.0565	0.0582	0.0504	0.0563	0.0488	0.0477	0.0627	0.1843	0.0579	0.0472	0.0581	0.0484
SaCas9	0.042	0.086	0.0474	0.0477	0.0565	0.0634	0.0495	0.0512	0.0545	0.0822	0.0595	0.0571	0.0593	0.0615	0.0545	0.0469	0.0531	0.0492	0.0473	0.0548	0.0511	0.0464	0.0434	0.058	0.0531	0.0585	0.0494	0.0603	0.0473	0.0532	0.0469	0.062	0.0573	0.0593	0.0602	0.0506
Tetanus	0.1798	2.7509	0.1405	0.1594	1.1388	1.3681	0.507	0.4845	0.6641	1.1502	0.2882	0.8109	1.7817	0.4126	0.1452	0.0575	0.2886	0.1819	0.3156	0.0676	0.1415	0.3312	0.1838	0.277	0.3564	0.2137	1.1385	0.3491	0.1048	1.1942	0.323	0.462	0.8323	0.0897	0.4081	0.6066
Albumin	0.0451	0.0534	0.0485	0.0487	0.0458	0.0697	0.0466	0.0536	0.0427	0.0508	0.0523	0.0558	0.0636	0.055	0.0677	0.0536	0.0473	0.0469	0.0601	0.0471	0.0527	0.0491	0.0703	0.0424	0.0449	0.0499	0.0441	0.05	0.046	0.0466	0.0473	0.1096	0.0526	0.048	0.0532	0.0444
HBB	0.0574	0.0762	0.0687	0.084	0.0677	0.0583	0.0601	0.0648	0.0619	0.0649	0.0711	0.071	0.0866	0.0896	0.0934	0.063	0.0635	0.0628	0.066	0.0723	0.0859	0.058	0.0576	0.071	0.061	0.0583	0.0699	0.066	0.0662	0.0656	0.0697	0.06	0.0696	0.0602	0.0644	0.0623
n = 3
SpCas9	0.0474	0.0942	0.0583	0.0608	0.1327	0.0919	0.0584	0.0529	0.0637	0.0636	0.0635	0.0688	0.0749	0.0591	0.0535	0.0577	0.0747	0.0553	0.0589	0.0557	0.0632	0.0875	0.0549	0.065	0.0573	0.1796	0.0468	0.0656	0.0673	0.0733	0.0625	0.2595	0.0686	0.0463	0.0669	0.0639
SaCas9	0.0612	0.0661	0.0662	0.0671	0.0544	0.0769	0.0675	0.0511	0.0568	0.1093	0.0558	0.0576	0.0641	0.0611	0.0533	0.0523	0.0635	0.0516	0.0593	0.0551	0.0557	0.0543	0.0565	0.172	0.0603	0.0737	0.0485	0.0786	0.081	0.0685	0.0713	0.0997	0.0628	0.0524	0.0776	0.0684
Tetanus	0.2485	3.4165	0.1658	0.2235	1.5349	1.8457	0.6009	0.6214	0.8754	1.7327	0.3088	0.9449	1.6664	0.4791	0.1637	0.0638	0.3426	0.2042	0.3383	0.0678	0.1533	0.3523	0.2296	0.2567	0.8169	0.2573	2.4581	0.8267	0.1665	2.8155	0.8758	0.715	1.4244	0.1326	1.4105	1.109
Albumin	0.054	0.0634	0.0632	0.0758	0.0554	0.0586	0.0552	0.0551	0.0524	0.0656	0.0504	0.0675	0.0812	0.0631	0.0575	0.0522	0.0572	0.0517	0.057	0.0563	0.0639	0.1842	0.0952	0.1495	0.0528	0.0598	0.052	0.0699	0.0747	0.0803	0.0548	0.1697	0.0521	0.0656	0.0625	0.0827
HBB	0.0603	0.0886	0.0699	0.0833	0.0657	0.0678	0.0637	0.0637	0.0662	0.0745	0.0716	0.0967	0.1187	0.0663	0.0649	0.0702	0.0779	0.0672	0.0652	0.0741	0.0743	0.1573	0.1279	0.1305	0.0661	0.0669	0.062	0.0812	0.0624	0.0813	0.0863	0.0813	0.0689	0.0754	0.0712	0.067

## Sheet: Figure 2b
Figure 2b Source Data:
MOUSE COHORT: RAW ELISA A450 VALUES (mean averages of 2 replicates each shown)
Ovalbumin-immunized mice Week 0					Ovalbumin-immunized mice Week 2					Ovalbumin-immunized mice Week 4					Ovalbumin-immunized mice Week 6
SERUM					SERUM					SERUM					SERUM
Mouse #	anti-Ova	anti-SpCas9	anti-SaCas9		Mouse #	anti-Ova	anti-SpCas9	anti-SaCas9		Mouse #	anti-Ova	anti-SpCas9	anti-SaCas9		Mouse #	anti-Ova	anti-SpCas9	anti-SaCas9
1	0.0635	0.1047	0.0811		1	0.225133	0.0933	0.0775667		1	0.2531	0.0662	0.0699		1	0.7001	0.0937333	0.114867
2	0.0551	0.0721	0.0574		2	0.0747	0.0857333	0.0925333		2	0.1106	0.06885	0.07455		2	0.0994333	0.1096	0.1007
3	0.0736	0.0737	0.2249		3	0.1677	0.0927	0.2211		3	0.33485	0.0795	0.20025		3	0.416233	0.1866	0.2085
4	0.0681	0.07505	0.1017		4	0.26205	0.08125	0.1331		4	1.40505	0.0667	0.08475		4	2.80697	0.113867	0.126867
5	0.11705	0.07735	0.14585		5	0.7428	0.109	0.219		5	2.8481	0.0931333	0.2815		5	3.36123	0.118133	0.2469
6	0.0904	0.0596	0.0829		6	0.265967	0.162867	0.152867		6	0.699933	0.0816667	0.0818333		6	0.4914	0.108067	0.116933
7	0.0809	0.0623	0.0748		7	0.2938	0.24975	0.0992		7	0.0881333	0.0771333	0.0712667		7	2.92867	0.327967	0.114933
8	0.1052	0.0538	0.077		8	0.2806	0.105233	0.118367		8	0.367333	0.0805667	0.149433		8	2.0057	0.139867	0.163133
9	0.0727	0.0567	0.0934		9	0.062	0.0602	0.0533		9	1.70815	0.0754	0.10365		9	3.2904	0.0973667	0.127533
10	0.0647	0.0536	0.0652		10	0.4335	0.0734	0.09705		10	2.6368	0.08955	0.2321		10	2.88967	0.0992	0.107933
SpCas9-immunized mice Week 0					SpCas9-immunized mice Week 2					SpCas9-immunized mice Week 4					SpCas9-immunized mice Week 6
SERUM					SERUM					SERUM					SERUM
Mouse #	anti-Ova	anti-SpCas9	anti-SaCas9		Mouse #	anti-Ova	anti-SpCas9	anti-SaCas9		Mouse #	anti-Ova	anti-SpCas9	anti-SaCas9		Mouse #	anti-Ova	anti-SpCas9	anti-SaCas9
1	0.07955	0.113	0.1089		1	0.0761667	2.7182	0.0959333		1	0.08985	3.01475	0.10805		1	0.134333	3.31147	0.208533
2	0.0625333	0.1284	0.0958		2	0.0592667	3.37957	0.0812667		2	0.0742667	3.42103	0.0822333		2	0.0731667	3.46147	0.175367
3	0.08165	0.1012	0.20055		3	0.09	2.21737	0.1664		3	0.109433	3.40393	0.146167		3	0.1093	3.4076	0.173667
4	0.0508	0.06335	0.0678		4	0.0558	1.15357	0.0694667		4	0.0641	2.2571	0.0677		4	0.0704	2.5973	0.0728667
5	0.08185	0.06755	0.0845		5	0.07965	2.28955	0.0916		5	0.0722	3.00725	0.0764		5	0.110967	3.05163	0.100067
6	0.08265	0.0657	0.07925		6	0.130433	0.169967	0.102667		6	0.07945	0.5921	0.0907		6	0.0904333	0.997767	0.099
7	0.08765	0.0646	0.0916		7	0.100267	0.1836	0.0912667		7	0.0786667	0.960167	0.0905333		7	0.105067	1.0288	0.1124
8	0.06375	0.06205	0.06615		8	0.0870667	1.38093	0.0672333		8	0.0773667	2.95223	0.0788333		8	0.0726667	2.87653	0.0745667
9	0.0851	0.06695	0.07655		9	0.133433	1.142	0.100933		9	0.1146	2.46987	0.107467		9	0.101067	2.43083	0.104233
10	0.07325	0.087	0.0909		10	0.0913667	1.29297	0.106733		10	0.102433	2.24883	0.108467		10	0.0885667	2.35457	0.121633
SaCas9-immunized mice Week 0					SaCas9-immunized mice Week 2					SaCas9-immunized mice Week 4					SaCas9-immunized mice Week 6
SERUM					SERUM					SERUM					SERUM
Mouse #	anti-Ova	anti-SpCas9	anti-SaCas9		Mouse #	anti-Ova	anti-SpCas9	anti-SaCas9		Mouse #	anti-Ova	anti-SpCas9	anti-SaCas9		Mouse #	anti-Ova	anti-SpCas9	anti-SaCas9
1	0.07485	0.08355	0.1093		1	0.0699333	0.085	0.103533		1	0.0687333	0.0854667	0.107933		1	0.0675	0.0912667	0.100367
2	0.0670667	0.0920333	0.105733		2	0.0608667	0.0982333	0.0983		2	0.0633	0.0772	0.1192		2	0.0636	0.0867667	0.106033
3	0.05825	0.07465	0.06885		3	0.0762333	0.133567	0.0917333		3	0.0852333	0.108433	0.1064		3	0.0994	0.1241	0.128867
4	0.0754667	0.0805333	0.0833333		4	0.0767333	0.0870667	0.103767		4	0.0664	0.081	0.07735		4	0.0798667	0.157067	0.132033
5	0.0832	0.0746	0.0768		5	0.0796667	0.112867	0.386133		5	0.0697667	0.0982333	0.245033		5	0.0682	0.1099	1.81197
6	0.0932	0.0762333	0.0984333		6	0.07705	0.0892	0.24125		6	0.0770333	0.0788333	0.226367		6	0.0745	0.083	0.324567
7	0.0531	0.0529	0.0616		7	0.0763333	0.0969667	0.145367		7	0.0784	0.0959333	0.131267		7	0.0751	0.117267	0.121633
8	0.0829	0.0646	0.2022		8	0.0766	0.11905	1.33465		8	0.07015	0.0856	3.1669		8	0.0869	0.109367	3.28543
9	0.0826	0.09055	0.09815		9	0.0763333	0.1021	0.1094		9	0.1	0.0996333	0.0997333		9	0.0717	0.0902333	0.157567
10	0.0977667	0.0733667	0.122367		10	0.104467	0.0831667	0.4465		10	0.0918667	0.105033	0.410633		10	0.0895	0.0781	0.376167

## Sheet: Figure 2c,d,e,f
Figure 2c,d,e,f Source Data:
MOUSE COHORT: RAW ELISA A450 VALUES (6-weeks after injection, no technical replication due to limited mouse vitreous fluid volume)
Ovalbumin-immunized mice					SpCas9-immunized mice					SaCas9-immunized mice
SERUM					SERUM					SERUM
Mouse #	anti-Ova	anti-SpCas9	anti-SaCas9		Mouse #	anti-Ova	anti-SpCas9	anti-SaCas9		Mouse #	anti-Ova	anti-SpCas9	anti-SaCas9
1	0.9163	0.1064	0.1394		1	0.12755	3.3474	0.22175		1	0.0729	0.10565	0.11595
2	0.11515	0.12945	0.1208		2	0.0725	3.4726	0.16685		2	0.0675	0.09645	0.12355
3	0.53555	0.24135	0.2265		3	0.11245	3.4296	0.1825		3	0.1216	0.15385	0.15755
4	3.6304	0.1289	0.16115		4	0.077	3.4906	0.0799		4	0.09115	0.1989	0.16985
5	3.60645	0.1402	0.3321		5	0.1312	3.4815	0.10765		5	0.07575	0.13435	2.54805
6	0.69115	0.1339	0.14255		6	0.10725	1.45645	0.1082		6	0.0837	0.0955	0.44835
7	3.5926	0.43165	0.13765		7	0.13105	1.4845	0.13685		7	0.08545	0.1422	0.1545
8	2.83	0.18275	0.18925		8	0.0824	3.4717	0.08635		8	0.10565	0.1374	3.5152
9	3.6082	0.1152	0.15675		9	0.12375	3.3563	0.1286		9	0.0802	0.10935	0.20745
10	3.49325	0.115	0.12615		10	0.1057	3.37195	0.13725		10	0.10715	0.0918	0.5279
VITREOUS					VITREOUS					VITREOUS
Mouse #	anti-Ova	anti-SpCas9	anti-SaCas9		Mouse #	anti-Ova	anti-SpCas9	anti-SaCas9		Mouse #	anti-Ova	anti-SpCas9	anti-SaCas9
1	0.0619	0.0522			1	sample lost	sample lost	sample lost		1	0.0522		0.0548
2	0.0578	0.0552			2	0.0599	0.3354			2	0.0626		0.0648
3	0.0551	0.0611			3	0.0698	0.079			3	0.0733		0.063
4	0.0932	0.0587			4	0.0595	0.0861			4	0.0685		0.0605
5	0.1417	0.0591			5	0.0677	0.1199			5	0.0633		0.0686
6	0.0635	0.0644			6	0.0857	0.0665			6	0.0819		0.0751
7	0.0843	0.076			7	0.0596	0.0741			7	0.0954		0.0518
8	1.1104	0.0763			8	0.0609	0.1093			8	0.0769		0.1329
9	0.0765	0.0583			9	0.0567	0.1731			9	0.0795		0.0538
10	0.2615	0.0551			10	0.0535	0.0617			10	0.0823		0.0799
Serum cutoff					Serum cutoff					Serum cutoff
mean anti-Cas9 (sp and sa Cas9)	0.172855				mean anti-Cas9 (ova)	0.107085				mean anti-Cas9 (ova)	0.089105
standard deviation (sd)	0.0815384				sd	0.0225923				sd	0.0172854
mean + 3 sd	0.41747				mean + 3 sd	0.174862				mean + 3 sd	0.140961
Vitreous cutoff					Vitreous cutoff					Vitreous cutoff
mean (spCas9)	0.06164				mean (ova)	0.0637				mean (ova)	0.07359
standard deviation (sd)	0.00835759				sd	0.00966294				sd	0.0123678
mean + 3 sd	0.0867128				mean + 3 sd	0.0926888				mean + 3 sd	0.110693
